# Supplementary material for: Enhancing the Fire Safety and Smoke Safety of Bio–Based Rigid Polyurethane Foam via Inserting a Reactive Flame Retardant Containing P@N and Blending Silica Aerogel Powder
Source: Polymers (Basel). 2021 Jun 29;13(13):2140. doi: 10.3390/polym13132140 (PMC8271911; doi:10.3390/polym13132140)
Supplement: Supplementary file 1 [file polymers-13-02140-s001.zip]

Archive with 1 entries (1 files):
- polymers-1272907-supplementary.pdf
